# Supplementary material for: MGL S3 Chimeric Enzyme Drives Apoptotic Death of EGFR-Dependent Cancer Cells through ERK Downregulation
Source: Int J Mol Sci. 2022 Oct 24;23(21):12807. doi: 10.3390/ijms232112807 (PMC9657631; doi:10.3390/ijms232112807)
Supplement: Supplementary file 1 [file ijms-23-12807-s001.zip]

Archive with 1 entries (1 files):
- ijms-1885114-supplementary.pdf
